# Supplementary material for: Anthropogenic iron alters the spring phytoplankton bloom in the North Pacific transition zone
Source: Proc Natl Acad Sci U S A. 2025 Jun 2;122(23):e2418201122. doi: 10.1073/pnas.2418201122 (PMC12168011; doi:10.1073/pnas.2418201122)
Supplement: Supplementary file 2 — Dataset S01 (XLSX) [file pnas.2418201122.sd01.xlsx]

## Sheet: dFe and delta56Fe
Dissolved Iron and Iron Isotope Data for Gradients 1-3 and GEOTRACES GP15
Expedition	Year	Lattitude (degrees N)	Longitude (degrees East)	Depth (m)	dFe (nM)	delta56Fe_IRMM (per mille)	2SE
Gradients 3	2019	27.687	-158.002	3	0.571311	-0.0919768	0.0862697
Gradients 3	2019	29.8724	-157.982	3	0.442437	-0.234205	0.0985509
Gradients 3	2019	30.3614	-158	3	0.31602	-0.304424	0.0992705
Gradients 3	2019	31.8713	-158	3	0.270395	-0.0683638	0.086685
Gradients 3	2019	32.8779	-158	3	0.273627	-0.270581	0.110069
Gradients 3	2019	32.933	-158.001	3	0.228543	0.125237	0.0595497
Gradients 3	2019	32.933	-158.001	15	0.497793	-0.458229	0.086084
Gradients 3	2019	32.933	-158.001	25	0.199086	0.239625	0.156291
Gradients 3	2019	33.6989	-158	3	0.204526	0.176891	0.0990375
Gradients 3	2019	35.389	-158	3	0.152244	-0.749511	0.117668
Gradients 3	2019	36.003	-158.002	3	0.21753	-0.75181	0.130551
Gradients 3	2019	36.6765	-158	3	0.367888	-1.77167	0.0871938
Gradients 3	2019	36.8359	-158.001	3	0.265155	-0.351077	0.103101
Gradients 3	2019	37	-158	15	0.231696	-0.656954	0.0728571
Gradients 3	2019	41.676	-157.944	15	0.511723	-1.09634	0.0706502
Gradients 3	2019	41.676	-157.944	25	0.358917
Gradients 3	2019	41.676	-157.944	40	0.206296
Gradients 3	2019	42.334	-158	15	0.255487	-1.55078	0.0814748
GP15 Leg 1	2018	42.0003	-152	2	0.0741961	0.458346	0.0956845
GP15 Leg 1	2018	42.0003	-152	25	0.06723	0.752182	0.15825
GP15 Leg 1	2018	42.0003	-152	40	0.264812	0.147213	0.0777659
GP15 Leg 1	2018	37	-152	2	0.0640173	1.23026	0.161636
GP15 Leg 1	2018	37	-152	25	0.0575791	0.736792	0.0899428
GP15 Leg 1	2018	37	-152	40	0.251837	0.101608	0.05
GP15 Leg 1	2018	32.0003	-152	2	0.190924	0.311344	0.0675383
GP15 Leg 1	2018	32.0003	-152	35	0.18708	0.904671	0.05
GP15 Leg 1	2018	32.0003	-152	45	0.0598576	1.01524	0.0801042
GP15 Leg 1	2018	26.9997	-152	2	0.197923	0.278329	0.0513611
GP15 Leg 1	2018	26.9997	-152	30	0.065645	0.88839	0.0865068
Gradients 2	2017	29.58	-158	3	0.155	-0.02	0.07
Gradients 2	2017	32	-158	3	0.200667	-0.02	0.15
Gradients 2	2017	32.93	-158	3	0.238667	-0.17	0.07
Gradients 2	2017	34.5	-158	3	0.413667	-0.23	0.11
Gradients 2	2017	37	-158	3	0.450667	-0.3	0.1
Gradients 2	2017	37.49	-158	3	0.38	-0.47	0.15
Gradients 2	2017	38	-158	3	0.392333	-0.65	0.09
Gradients 2	2017	39.5	-158	3	0.324	-0.52	0.11
Gradients 2	2017	41.42	-158	3	0.29	0.13	0.07
Gradients 1	2016	23.5	-158	15	0.133943
Gradients 1	2016	23.5	-158	45	0.185273	0.318868	0.112987
Gradients 1	2016	28.11	-158	15	0.0667696	0.388783	0.291817
Gradients 1	2016	28.11	-158	45	0.257223	-0.0413908	0.108745
Gradients 1	2016	32.66	-158	15	0.532411	-0.19008	0.32773
Gradients 1	2016	32.66	-158	20	0.115378	-0.750978	0.242283
Gradients 1	2016	32.66	-158	45	0.0440327	-0.537746	0.186662
Gradients 1	2016	34.06	-158	15	0.169247	-0.126211	0.483018
Gradients 1	2016	37.3	-158	15	0.19369	0.0891479	0.106156
Gradients 1	2016	37.3	-158	45	0.0608944	-0.782907	0.294033
Gradients 1	2016	36.56	-158	15	0.147108	-0.0607224	0.278099
Gradients 1	2016	35.47	-158	45	0.0704072	-0.0585016	0.337916
Gradients 1	2016	35.47	-158	15	0.110941	0.0517358	0.165878
Gradients 1	2016	33.08	-158	15	0.0685635	-0.195363	0.33714
Gradients 1	2016	29.69	-158	15	0.242629	-0.196722	0.115926
Gradients 1	2016	26.3	-158	15	0.198905	0.0229903	0.163442
Gradients 1	2016	26.3	-158	45	0.0728624	-0.807774	0.30624
Gradients 1	2016	29.45	-158	15	0.282381

## Sheet: Latitude Bins
Seasonal Cycle Latitudinal Bins from All Four Expeditions
Expedition	Latitude Bin	Latitude (averaged)	Phosphate (micromol/L)	Nitrate (micromol/L)	dFe, surface (0-50m, nM)	Standard Deviation	delta56Fe_IRMM (per mille)	Standard Deviation
GP15, 0-150 m weighted average	26 - 32	29.5804	0.0274076	0.0995267	0.107902		0.288646
Gradients 1 (0 - 50 m)	26 - 32	28.4124	0.0357848	0.00267417	0.205723	0.0683814	-0.138473	0.287504
Gradients 3 (0 - 50 m)	26 - 32	29.4851	0.0417478	0.0134171	0.400041	0.135399	-0.174742	0.113313
Gradients 2 (0 - 50 m)	26 - 32	29.8532	0.0348251	0.00566274	0.201957	0.0520542	-0.02
GP15 (0 - 50 m)	26 - 32	28.9152	0	0	0.131784	0.0935346	0.58336	0.431378
GP15, 0-150 m weighted average	32 - 36	33.3032	0.130519	1.09209	0.172373		0.404764
Gradients 1 (0 - 50 m)	32 - 36	33.8205	0.194341	1.89777	0.139773	0.0743888	-0.204473	0.208051
Gradients 3 (0 - 50 m)	32 - 36	34.0196	0.094645	0.0135813	0.234718	0.0699224	-0.218581	0.398384
Gradients 2 (0 - 50 m)	32 - 36	33.5397	0.0767797	0.00284493	0.332091	0.10194	-0.14	0.108167
GP15 (0 - 50 m)	32 - 36	33.5573	0.0125714	0	0.189002	0.00271847	0.608008	0.419545
GP15, 0-150 m weighted average	36 - 40	38.2968	0.348702	3.26959	0.105914		0.639145
Gradients 1 (0 - 50 m)	36 - 40	36.8121	0.499835	5.77348	0.1372	0.0140116	-0.203801	0.202344
Gradients 3 (0 - 50 m)	36 - 40	37.8637	0.220423	0.496155	0.270567	0.0678836	-0.882877	0.616707
Gradients 2 (0 - 50 m)	36 - 40	37.6804	0.172358	0.244895	0.402378	0.0548011	-0.485	0.144799
GP15 (0 - 50 m)	36 - 40	38.2978	0.0956667	0	0.0607982	0.00455251	0.983525	0.348934
GP15, 0-150 m weighted average	40 - 44	43.2955	0.729083	6.67611	0.123986		0.279414
Gradients 3 (0 - 50 m)	40 - 44	41.3404	0.594452	5.28694	0.307233	0.0731799	-1.32356	0.321336
Gradients 2 (0 - 50 m)	40 - 44	41.3833	0.393358	1.66701	0.288739	0.0563279	0.13
GP15 (0 - 50 m)	40 - 44	42.347	0.302619	0.276048	0.070713	0.00492579	0.605264	0.207774
